# Supplementary material for: Prenatal environmental exposures associated with sex differences in childhood obesity and neurodevelopment
Source: BMC Med. 2023 Apr 12;21:142. doi: 10.1186/s12916-023-02815-9 (PMC10099694; doi:10.1186/s12916-023-02815-9)
Supplement: Supplementary file 2 — Additional file 2: Table S1. Exposure variables in the HELIX cohort. Table S2. CpG sites with a nominal P-value lower than 0.001 in the epigenome-wide association study for the classification of children in the prenatal environment (E0 and E1). [file 12916_2023_2815_MOESM2_ESM.xlsx]

## Sheet: TableS1
Exposure	Description	Group	Transformation	Missing_Per
e3_alcpreg_yn_None	alcohol during pregnancy yes/no (0=none or <1/m for KANC)	Lifestyle	None	5.76
e3_asmokyn_p_None	maternal active Tobacco Smoke pregnancy y/n	Tobacco Smoke	None	3.23
h_abs_ratio_preg_Log	abs value (extrapolated back in time using ratio method)duringpregnancy	Air Pollution	Log	17.22
h_accesslines300_preg_dic0	Meters of public transport mode lines (only buses) inside each 300m buffer. divided by the buffer area in km2at pregnancy period	Built Environment	None	47.66
h_accesspoints300_preg_Log	Number of bus public transport mode stops inside each 300m buffer. divided by the buffer area in km2at pregnancy period	Built Environment	Log	13.6
h_blueyn300_preg_None	Is there a bluespace in a distance of 300m?at pregnancy period	Natural Spaces	None	8.69
h_bro_preg_Log	Total concentration of Brominated during pregnancy	Water DBPs	Log	14.53
h_builtdens300_preg_Sqrt	Building density (m2 built/km2) within a buffers of 300mat pregnancy period	Built Environment	Sqrt	8.3
h_cereal_preg_Ter	cereal comsumption during pregnancy (times/week)	Lifestyle	Ter	27.44
h_clf_preg_Log	Total concentration of chloroform during pregnancy	Water DBPs	Log	14.53
h_connind300_preg_Sqrt	Connectivity density (number of intersections / km2) within a buffer of 300mat pregnancy period	Built Environment	Sqrt	7.53
h_dairy_preg_Ter	dairy comsumption during pregnancy (times/week)	Lifestyle	Ter	36.28
h_distinvnear1_preg_Log	Inverse distance to nearest roadat pregnancy period	Traffic	Log	1.61
h_fastfood_preg_Ter	fast food comsumption during pregnancy (times/week)	Lifestyle	Ter	64.87
h_fdensity300_preg_Log	Number of facilities present divided by the area of the 300 meters bufferat pregnancy period	Built Environment	Log	4.92
h_fish_preg_Ter	fish comsumption during pregnancy (times/week)	Lifestyle	Ter	27.75
h_folic_t1_None	folic acid supplementation during pregnancy	Lifestyle	None	32.74
h_frichness300_preg_None	Number of different facility types present divided by the maximum potential number of facility types (at a 300m buffer)at pregnancy period	Built Environment	None	4.92
h_fruit_preg_Ter	fruit comsumption during pregnancy (times/week)	Lifestyle	Ter	36.05
h_greenyn300_preg_None	Is there a greenspace in a distance of 300m?at pregnancy period	Natural Spaces	None	8.69
h_humidity_t1_None	Humidity at the 1st trimester	Meteorological	None	7.84
h_landuseshan300_preg_None	Landuse Shannon's Evenness Indexat pregnancy period	Built Environment	None	8.69
h_lden_cat_preg_None	Categorized lden (day. evening. night)at pregnancy period	Noise	None	30.9
h_legume_preg_Ter	legume comsumption during pregnancy (times/week)	Lifestyle	Ter	36.05
h_ln_cat_preg_None	Categorized ln (night)at pregnancy period	Noise	None	59.57
h_meat_preg_Ter	meat comsumption during pregnancy (times/week)	Lifestyle	Ter	28.59
h_ndvi100_preg_None	Average of NDVI values within a buffer of 100mat pregnancy period	Natural Spaces	None	1.69
h_no2_ratio_preg_Log	no2 value (extrapolated back in time using ratio method)during pregnancy	Air Pollution	Log	7.99
h_pamod_t3_None	Walking and/or cycling acitivity during pregnancy (frequency)	Lifestyle	None	62.72
h_pavig_t3_None	Exercise or sport acitivity during pregnancy (frequency)	Lifestyle	None	64.34
h_pm10_ratio_preg_None	pm10 value (extrapolated back in time using ratio method)duringpregnancy	Air Pollution	None	8.99
h_pm25_ratio_preg_None	pm25 value (extrapolated back in time using ratio method)duringpregnancy	Air Pollution	None	2.08
h_popdens_preg_Sqrt	population densityat pregnancy period	Built Environment	Sqrt	1.77
h_pressure_t1_None	Pressure at the 1st trimester	Meteorological	None	23.9
h_temperature_t1_None	Temperature at the 1st trimester	Meteorological	None	7.84
h_thm_preg_Log	Total concentration of trihalomethanes during pregnancy	Water DBPs	Log	14.53
h_trafload_preg_pow1over3	Total traffic load of all roads in 100 m bufferat pregnancy period	Traffic	pow1over3	24.29
h_trafnear_preg_pow1over3	Traffic density on nearest roadat pregnancy period	Traffic	pow1over3	1.54
h_veg_preg_Ter	vegetables comsumption during pregnancy (times/week)	Lifestyle	Ter	36.43
h_walkability_mean_preg_None	Walkability index (as mean of deciles of facility richness index. landuse shannon's Evenness Index. population density. connectivity density)at pregnancy period	Built Environment	None	15.07
hs_as_m_Log2	Arsenic (As) in mother	Metals	Log2	35.97
hs_bpa_madj_Log2	Bisphenol A (BPA) in mother adjusted for creatinine	Phenols	Log2	16.68
hs_bupa_madj_Log2	N-Butyl paraben (BUPA) in mother adjusted for creatinine	Phenols	Log2	16.76
hs_cd_m_Log2	Cadmium (Cd) in mother	Metals	Log2	35.97
hs_co_m_Log2	Cobalt (Co) in mother	Metals	Log2	35.97
hs_cotinine_mcat_None	Categorical variable of cotinine in mother	Tobacco Smoke	None	15.99
hs_cs_m_Log2	Caesium (Cs) in mother	Metals	Log2	35.97
hs_cu_m_Log2	Copper (Cu) in mother	Metals	Log2	35.97
hs_dde_madj_Log2	Dichlorodiphenyldichloroethylene (DDE) in mother adjusted for lipids	OCs	Log2	19.45
hs_ddt_madj_Log2	Dichlorodiphenyltrichloroethane (DDT) in mother adjusted for lipids	OCs	Log2	36.51
hs_dep_madj_Log2	Diethyl phosphate (DEP) in mother adjusted for creatinine	OP Pesticides	Log2	16.83
hs_detp_madj_Log2	Diethyl thiophosphate (DETP) in mother adjusted for creatinine	OP Pesticides	Log2	20.29
hs_dmp_madj_Log2	Dimethyl phosphate (DMP) in mother adjusted for creatinine	OP Pesticides	Log2	16.99
hs_dmtp_madj_Log2	Dimethyl thiophosphate (DMTP) in child adjusted for creatinine	OP Pesticides	Log2
hs_etpa_madj_Log2	Ethyl paraben (ETPA) in mother adjusted for creatinine	Phenols	Log2	37.2
hs_globalsmok_m_None	Tobacco Smoke during pregnancy (Passive or/and Active smoking)	Tobacco Smoke	None	1.69
hs_hcb_madj_Log2	Hexachlorobenzene (HCB) in mother adjusted for lipids	OCs	Log2	19.45
hs_hg_m_Log2	Mercury (Hg) in mother	Metals	Log2	21.6
hs_k_m_Log2	Potassium (K) in mother	Essential minerals	Log2	35.97
hs_mbzp_madj_Log2	Mono benzyl phthalate (MBzP) in mother adjusted for creatinine	Phthalates	Log2	16.37
hs_mecpp_madj_Log2	Mono-2-ethyl 5-carboxypentyl phthalate (MECPP) in mother adjusted for creatinine	Phthalates	Log2	29.82
hs_mehhp_madj_Log2	Mono-2-ethyl-5-hydroxyhexyl phthalate (MEHHP) in mother adjusted for creatinine	Phthalates	Log2	16.3
hs_mehp_madj_Log2	Mono-2-ethylhexyl phthalate (MEHP) in mother adjusted for creatinine	Phthalates	Log2	16.6
hs_meohp_madj_Log2	Mono-2-ethyl-5-oxohexyl phthalate (MEOHP) in mother adjusted for creatinine	Phthalates	Log2	16.3
hs_mep_madj_Log2	Monoethyl phthalate (MEP) in mother adjusted for creatinine	Phthalates	Log2	16.99
hs_mepa_madj_Log2	Methyl paraben (MEPA) in mother adjusted for creatinine	Phenols	Log2	37.36
hs_mg_m_Log2	Magnesium (Mg) in mother	Essential minerals	Log2	35.97
hs_mibp_madj_Log2	Mono-iso-butyl phthalate (MiBP) in mother adjusted for creatinine	Phthalates	Log2	16.37
hs_mn_m_Log2	Manganese (Mn) in mother	Metals	Log2	35.97
hs_mnbp_madj_Log2	Mono-n-butyl phthalate (MnBP) in mother adjusted for creatinine	Phthalates	Log2	16.3
hs_mo_m_Log2	Molybdenum (Mo) in mother	Metals	Log2	35.97
hs_na_m_Log2	Sodium (Na) in mother	Essential minerals	Log2	35.97
hs_ohminp_madj_Log2	Mono-4-methyl-7-hydroxyoctyl phthalate (OHMiNP) in mother adjusted for creatinine	Phthalates	Log2	29.75
hs_oxbe_madj_Log2	Oxybenzone (OXBE) in mother adjusted for creatinine	Phenols	Log2	16.6
hs_oxominp_madj_Log2	Mono-4-methyl-7-oxooctyl phthalate (OXOMiNP) in mother adjusted for creatinine	Phthalates	Log2	29.75
hs_pb_m_Log2	Lead (Pb) in mother	Metals	Log2	35.97
hs_pbde153_madj_Log2	Polybrominated diphenyl ether-153 (PBDE-153) in mother adjusted for lipids	PBDEs	Log2	50.19
hs_pbde47_madj_Log2	Polybrominated diphenyl ether-47 (PBDE-47) in mother adjusted for lipids	PBDEs	Log2	47.43
hs_pcb118_madj_Log2	Dichlorodiphenyldichloroethylene-118 (PCB-118) in mother adjusted for lipids	OCs	Log2	36.28
hs_pcb138_madj_Log2	Dichlorodiphenyldichloroethylene-138 (PCB-138) in mother adjusted for lipids	OCs	Log2	19.45
hs_pcb153_madj_Log2	Dichlorodiphenyldichloroethylene-153 (PCB-153) in mother adjusted for lipids	OCs	Log2	19.45
hs_pcb170_madj_Log2	Dichlorodiphenyldichloroethylene-170 (PCB-170) in mother adjusted for lipids	OCs	Log2	36.51
hs_pcb180_madj_Log2	Dichlorodiphenyldichloroethylene-180 (PCB-180) in mother adjusted for lipids	OCs	Log2	19.45
hs_pfhxs_m_Log2	Perfluorohexane sulfonate (PFHXS) in mother	PFASs	Log2	4.69
hs_pfna_m_Log2	Perfluorononanoate (PFNA) in mother	PFASs	Log2	4.69
hs_pfoa_m_Log2	Perfluorooctanoate (PFOA) in mother	PFASs	Log2	4.69
hs_pfos_m_Log2	Perfluorooctane sulfonate (PFOS) in mother	PFASs	Log2	4.69
hs_pfunda_m_Log2	Perfluoroundecanoate (PFUNDA) in mother	PFASs	Log2	20.68
hs_prpa_madj_Log2	Propyl paraben (PRPA) in mother adjusted for creatinine	Phenols	Log2	16.76
hs_se_m_Log2	Selenium (Se) in mother	Essential minerals	Log2	35.97
hs_tl_mdich_None	Dichotomous variable of thallium (Tl) in mother	Metals	None	35.97
hs_trcs_madj_Log2	Triclosan (TRCS) in mother adjusted for creatinine	Phenols	Log2	16.6
hs_zn_m_Log2	Zinc (Zn) in mother	Essential minerals	Log2	35.97

## Sheet: TableS2
CpG	logFC	P.Value	adj.P.Val	gene
cg02876062	-0.0099880682627038	2.36726492878864e-06	0.606504674659738	FAM107B
cg04752591	0.0119012096081965	3.26487646943738e-06	0.606504674659738	ZBTB9
cg21285773	-0.00549966339510812	9.12149255230789e-06	0.9998542045832	CYMP
cg19182289	0.00833735003392339	2.69745782677063e-05	0.9998542045832	RGL2
cg09547427	-0.00803955713956741	2.93964957982726e-05	0.9998542045832	SLC12A7
cg09086442	-0.00941329241078661	3.02104193915218e-05	0.9998542045832
cg02958194	0.00999337866898835	3.05369007070776e-05	0.9998542045832	LMTK2
cg01236063	-0.00674473575475199	3.06823437807344e-05	0.9998542045832
cg20655350	-0.00874306770810112	3.2670645753783e-05	0.9998542045832	GPBAR1
cg10627429	-0.009174860014669	3.48295098074926e-05	0.9998542045832	PLEKHS1
cg17208360	0.00984003651541422	3.64152905188715e-05	0.9998542045832	SNORD115-37
cg06200048	0.0127683419944818	3.86838422925012e-05	0.9998542045832	COL19A1
cg27223158	-0.0114955878945533	3.87412109153508e-05	0.9998542045832
cg02927519	-0.00913505664470318	4.3791055083463e-05	0.9998542045832	TUFT1
cg00209066	-0.00768079440566858	4.39057327367017e-05	0.9998542045832	BRD1
cg09576882	-0.00961827448314857	4.59217684181117e-05	0.9998542045832	TENT4A
cg21082557	-0.0144954033071991	4.79537675455275e-05	0.9998542045832	SCTR
cg06515235	0.00573001158207985	5.2581839793094e-05	0.9998542045832
cg04958280	-0.0059705413701426	6.07995434922291e-05	0.9998542045832	TMEM129
cg06577205	0.0129149576413223	6.10583359023141e-05	0.9998542045832	FBXL7
cg07921759	0.00636223830083627	6.44121289163946e-05	0.9998542045832	SAMD4A
cg00151048	0.0105037209990743	6.4574128704995e-05	0.9998542045832
cg23492582	0.00838404518584468	6.80406906219029e-05	0.9998542045832	RAE1
cg24880892	-0.00651331312439784	7.015517322367e-05	0.9998542045832	KRT20
cg23264914	0.00489871373510961	7.24928273524484e-05	0.9998542045832	CHID1
cg19825186	0.010759939731661	7.39010362752624e-05	0.9998542045832	CD55
cg10429262	-0.00768557963115397	8.5154077405366e-05	0.9998542045832	GPR157
cg27488206	-0.00782825328351648	8.90892256222422e-05	0.9998542045832	ACTR1B
cg14950576	-0.00868997172045134	9.38688363572345e-05	0.9998542045832	PSMA1
cg19335064	-0.00888624745857496	9.81017045322982e-05	0.9998542045832	APOL4
cg02883150	0.00902190950244858	0.000100125637436378	0.9998542045832
cg22372285	0.00869510660516278	0.000107422365805521	0.9998542045832
cg11034978	-0.0057017168755118	0.000111600767939531	0.9998542045832
cg16632636	-0.00639356143013662	0.000113190347736781	0.9998542045832
cg15818715	0.00803871857790968	0.000113867263562776	0.9998542045832	PARVG
cg08989564	-0.00871328472228833	0.000114333510729374	0.9998542045832	C16orf78
cg10476003	-0.0116625317360069	0.000117935158774956	0.9998542045832	LTA
cg16682903	0.0105699191828948	0.000122803116465444	0.9998542045832	ACVR1
cg02395590	-0.0102460377052212	0.000124343986983149	0.9998542045832
cg13905776	-0.00860968747580272	0.000125574693634183	0.9998542045832	ENSA
cg06231962	-0.0064560221796831	0.0001319601410894	0.9998542045832	EPPIN
cg25566552	-0.00937810469634856	0.000133404571478398	0.9998542045832	BRD2
cg14134408	-0.00563275724135525	0.000148551571217907	0.9998542045832	RYR1
cg05266321	-0.00715335326293574	0.000153073454367972	0.9998542045832	CCR2
cg27150896	-0.00764016427669771	0.000153918233835512	0.9998542045832	PLEKHG6
cg10021935	-0.00819159116892848	0.000155023218209597	0.9998542045832	B3GAT1
cg23083894	-0.00957810455468513	0.000159797812033753	0.9998542045832
cg15867626	0.00674872165627464	0.000167185524522919	0.9998542045832
cg15991262	-0.0123357481143004	0.0001761773535498	0.9998542045832	FAM221A
cg22345911	0.00919144257376077	0.000178527774117517	0.9998542045832	CSNK1D
cg13670091	0.00672887397775735	0.000178972985262644	0.9998542045832
cg14748856	0.00925056622267706	0.000183260097725482	0.9998542045832
cg16653538	0.00761947813764839	0.000183395998013838	0.9998542045832	GAS2L3
cg13959014	0.00885451833610018	0.000184897462879779	0.9998542045832
cg11445109	-0.0329532850779028	0.000189281548942527	0.9998542045832	CYP2E1
cg20596162	-0.00913654666794484	0.000191788819924717	0.9998542045832	DUOXA2
cg11193041	0.00949818706843267	0.000192496460887874	0.9998542045832	GSTZ1;POMT2
cg18728753	0.0101821963466073	0.000195770791035353	0.9998542045832	MED13L
cg22949188	0.00779774767426245	0.000201734224684679	0.9998542045832	NDUFV1
cg05601844	-0.00563471726127527	0.000203549604967479	0.9998542045832	EP300
cg01649219	0.00969934046755785	0.00020371043584423	0.9998542045832
cg03378525	-0.00980854619470698	0.000205460415363868	0.9998542045832	FBXL18
cg09304272	-0.0103582013929054	0.000213075777062662	0.9998542045832	MLH3
cg07891531	-0.0149807563641694	0.000213197105200998	0.9998542045832
cg10858677	-0.00813817522726186	0.000216143138403961	0.9998542045832
cg27227317	0.0130381258104597	0.000217752605623296	0.9998542045832
cg01062020	-0.0422339300349294	0.000218808144941193	0.9998542045832	SH2D1B
cg12536292	0.00694739702209872	0.000221466449491943	0.9998542045832	POLE
cg00813540	0.00752683253971543	0.000222106029055588	0.9998542045832	KCNC3
cg09059945	-0.0231804345660387	0.000225304495091055	0.9998542045832	MEST
cg14342817	-0.0108081138986055	0.000230612844667857	0.9998542045832	AGPAT4
cg26347064	0.00636422227007206	0.000231072892895064	0.9998542045832	CEACAM16
cg14508237	-0.0051278529312948	0.000234670241179836	0.9998542045832	RASAL2
cg04131018	0.0091670693953839	0.000236795101159293	0.9998542045832
cg06463097	-0.00625519573474822	0.000246275775045816	0.9998542045832	FASN
cg18716210	-0.00696296945020981	0.000247022193832133	0.9998542045832	LOC100133545
cg27601906	0.0089253369540615	0.000247430014223902	0.9998542045832	GEM
cg25009629	-0.00752193320144603	0.000256179728924904	0.9998542045832	FRS3;PRICKLE4
cg21055933	0.00609696224314516	0.000257111247560745	0.9998542045832	SYNE2
cg00686761	-0.00740262132211833	0.000258420767844611	0.9998542045832	CEP192
cg19857280	0.0136191402033708	0.000261513896192079	0.9998542045832	UGP2
cg10356410	-0.00465330735999434	0.000266797445386303	0.9998542045832
cg00822451	-0.00577806105388469	0.000266814399943983	0.9998542045832	NYNRIN
cg00789484	0.00694350979351826	0.00026774225542954	0.9998542045832	ADD2
cg07104919	-0.0191138752862248	0.000270391946075437	0.9998542045832	CSTPP1
cg04425997	-0.00808903758968295	0.000270767019972956	0.9998542045832	SNORD119;SNRPB
cg23371639	-0.00826836146263978	0.000271765623811256	0.9998542045832	PRXL2B
cg06210576	-0.00964450871710714	0.000272220671556639	0.9998542045832	FRS2
cg25035485	-0.0143246936593782	0.000279085067517444	0.9998542045832	APOB
cg05578055	0.00921885714793329	0.000280310267019771	0.9998542045832	FGF20
cg01175394	0.0148469743728183	0.000280386278774116	0.9998542045832
cg01290710	-0.00836832883156433	0.000284272326205277	0.9998542045832	HIPK4
cg03233940	0.0152460733680558	0.000285198965692493	0.9998542045832
cg09437994	-0.0100318416213591	0.000286881124296492	0.9998542045832	CBFA2T3
cg26397265	-0.00824890444955379	0.000287504641086449	0.9998542045832	ETFRF1;DNAI7
cg03561959	0.00563288086009269	0.000289275247080367	0.9998542045832	SGCD
cg06776146	0.0108776142619751	0.000289522918366609	0.9998542045832
cg14930242	0.00713787865008397	0.000296873435937694	0.9998542045832
cg05657618	-0.00481276290220844	0.000298633437752129	0.9998542045832	NGEF
cg16954223	0.00576013905309614	0.000301317386049489	0.9998542045832	ADAMTS17
cg19469447	-0.027833728684009	0.000302296830803044	0.9998542045832	CYP2E1
cg18347226	0.0106708806283718	0.000302447680096504	0.9998542045832	LOC285375
cg20244474	0.00670682743163089	0.000303420743493622	0.9998542045832	GFI1
cg27424226	-0.00505349649773538	0.000305267760185191	0.9998542045832	H1-0
cg18341493	-0.00407264762054904	0.000305314023886955	0.9998542045832	TMEM86B
cg10546048	-0.00713353926388811	0.000307048414455115	0.9998542045832
cg01951879	-0.0109501023032266	0.000307411450254206	0.9998542045832
cg16575444	0.00477915723085654	0.000313150175410648	0.9998542045832	CX3CL1
cg10250355	0.00776184419859699	0.000315419221338416	0.9998542045832	CYB5R3
cg24046616	0.00679674100067278	0.000317956946897567	0.9998542045832	FABP1
cg18973632	0.00548369659353904	0.000318992246401316	0.9998542045832	CISD3
cg05548672	-0.00743275701829145	0.000325531771992369	0.9998542045832	C16orf72
cg03943357	-0.0124581023448388	0.000326247856671622	0.9998542045832	PEX6
cg04745997	-0.00565090683112891	0.000333559137743217	0.9998542045832
cg06155641	0.00952845275587124	0.000342170329582962	0.9998542045832	GLT6D1
cg24935556	0.00705774734623463	0.00034408836867168	0.9998542045832
cg25024515	-0.00574618013525749	0.000344494432227433	0.9998542045832
cg02635449	-0.00772588562876542	0.000346656960625084	0.9998542045832	RPH3AL
cg00346009	-0.00636015922253229	0.000349925475340725	0.9998542045832	VSIG10
cg17907648	0.00837208101106011	0.000358512247913186	0.9998542045832	KAZN
cg15251319	0.00607301371385701	0.000360661904267015	0.9998542045832	XXYLT1
cg18810342	0.00945925263603664	0.000364245435259273	0.9998542045832
cg03024536	0.00780227731953824	0.000365783437789918	0.9998542045832	RFTN1
cg27262415	0.00693768758629726	0.000366713927106971	0.9998542045832	PTPRCAP
cg10315334	0.00482556544525372	0.000368099761135292	0.9998542045832	CCL5
cg20383948	0.00528740863277704	0.000370214054325735	0.9998542045832	COL18A1
cg01910741	-0.00765879308150868	0.000375562175203274	0.9998542045832	PPIL1
cg23830780	0.0065434988445203	0.000378860150369418	0.9998542045832
cg13315147	-0.0174614636515209	0.000379788676986813	0.9998542045832	CYP2E1
cg05670459	0.00512344996774619	0.00038098667739602	0.9998542045832	TNFSF9
cg08722122	-0.00820883311267788	0.000384791689154947	0.9998542045832	FGFR1
cg14186779	-0.00569256693285659	0.000385860039604466	0.9998542045832	GPSM1
cg15604682	-0.00705255784502047	0.000387209180568873	0.9998542045832	ALKBH4;LRWD1
cg06913744	0.00843607664198978	0.000388367733767735	0.9998542045832	TIE1
cg23012547	-0.00606089135788585	0.000388833251811663	0.9998542045832	TM4SF20
cg09478665	0.00496500386565997	0.000390705000460615	0.9998542045832	RING1
cg16088273	0.00879468828150853	0.000404393867722949	0.9998542045832
cg07243241	-0.00689222055927468	0.000406363815672882	0.9998542045832	ZMYM1
cg02612963	0.00955070214065564	0.000410224029847979	0.9998542045832	ZNF483
cg23803022	0.00713981298215186	0.000415658429185982	0.9998542045832	PMVK
cg11022060	-0.00965307666593736	0.000420845044536732	0.9998542045832	CPEB1
cg17773776	0.0090032455195223	0.000423998588002899	0.9998542045832	TTBK1
cg24102266	0.00504358827426114	0.000427780722210002	0.9998542045832	KIAA1522
cg27003165	-0.0216057483674714	0.000429580963589853	0.9998542045832	SH2D1B
cg05890377	-0.046369128434738	0.000429731060131972	0.9998542045832
cg02922204	0.00799136187826397	0.000438637463869934	0.9998542045832
cg06968859	0.00759530770490628	0.000438857510672014	0.9998542045832	CTNNA2
cg26195829	0.00701222879704631	0.00044008982890514	0.9998542045832
cg04663956	0.0124502205517606	0.000446255594847389	0.9998542045832	NF1
cg01642564	0.0071087258162322	0.000447344954241142	0.9998542045832	DIRAS1
cg17783317	-0.0270256385891496	0.000448292453955021	0.9998542045832	VSTM1
cg17896879	0.0112748206648584	0.000452356040996567	0.9998542045832	TIGD1;EIF4E2
cg16762843	-0.00503823527298905	0.000458266321600938	0.9998542045832	MIR493
cg27111444	0.00748292091934457	0.000459119555790496	0.9998542045832
cg19875532	-0.00843790451040136	0.000464097906001779	0.9998542045832	VENTX
cg24054525	-0.00941348610560826	0.000465779758049661	0.9998542045832	TRPM4
cg13680337	-0.00703755462992742	0.000470183489783121	0.9998542045832	COL13A1
cg00594907	-0.00784636312203694	0.000476829999455991	0.9998542045832	CA6
cg16698521	-0.00986075071561096	0.00047914565254869	0.9998542045832
cg23100841	-0.00708459508701672	0.000479208269074405	0.9998542045832	DNAL1
cg17989313	-0.00736470538681337	0.000479519656890809	0.9998542045832	PROSER2
cg15223755	0.00559962325173842	0.000481088626306599	0.9998542045832
cg22254606	-0.00657554231195032	0.000482003400202936	0.9998542045832
cg17588293	0.00936766615132641	0.000483549509216118	0.9998542045832	ZBTB7B
cg13753946	-0.00759124882651522	0.000485489193182362	0.9998542045832
cg13484581	0.0121860274247678	0.000492417319417736	0.9998542045832	FIBCD1
cg24343524	0.00749421578435	0.000495638078898133	0.9998542045832	ZC3H11A
cg07927098	0.00801333143486254	0.000497675074188364	0.9998542045832	PTPRN2
cg16511229	-0.0278731563666793	0.000498752158232194	0.9998542045832	MEST
cg02708813	0.00515514170676728	0.000501216787179596	0.9998542045832	PUF60
cg20937139	0.0127882686558044	0.000503896145506287	0.9998542045832	PDGFC
cg17826424	-0.00632696121997877	0.000504914866287163	0.9998542045832	UNC5CL
cg23211791	0.00558970835690136	0.000506546456484665	0.9998542045832	SLC25A15
cg01735082	-0.00866532889495641	0.000507614717518934	0.9998542045832	FRZB
cg21523751	-0.01036221614281	0.000514533565874329	0.9998542045832
cg18380675	-0.00904181752433865	0.000516994630738422	0.9998542045832	SAP30
cg21809007	0.0119659422970432	0.00051744394773881	0.9998542045832	TRIP10
cg19421752	-0.00906232417416327	0.0005179090343511	0.9998542045832	SLC6A19;SLC6A18
cg22965082	0.00814659348111826	0.000518829841756135	0.9998542045832	KLK5
cg20812370	-0.00859035574422679	0.000519128329324192	0.9998542045832	PBX1
cg13620317	0.0100966983661228	0.000519284595696203	0.9998542045832
cg19878838	-0.00961540327114737	0.000519580528039079	0.9998542045832	SCARB2
cg17629148	-0.00747137634442642	0.000520163765458268	0.9998542045832	IGF2BP1
cg22735650	-0.0075260901409157	0.00052105784926693	0.9998542045832	THSD4
cg09836324	-0.00820670796089449	0.000521079362586418	0.9998542045832	ELL3
cg15696038	-0.00903373883885752	0.000521294640570258	0.9998542045832
cg03762823	0.0143940723295778	0.000521671697060322	0.9998542045832	SDK1
cg02713951	0.00379298092552554	0.000522125689035084	0.9998542045832
cg22017387	-0.00832808295454849	0.000524181856595095	0.9998542045832	VPS33B
cg11598872	-0.00387724124691516	0.000524632504964699	0.9998542045832	FLJ45079
cg00547829	0.00630643178544445	0.000527760913875396	0.9998542045832	TUBD1;RPS6KB1
cg17115419	-0.00716334042893449	0.000528913615200453	0.9998542045832
cg15596666	-0.00755700687221578	0.000529353500995777	0.9998542045832	PRAP1
cg13030582	0.00352304778880253	0.000530355746577822	0.9998542045832	MFAP4
cg12225651	-0.00768860614469196	0.000531176369658091	0.9998542045832
cg22511321	0.00692492130553814	0.00053656926458363	0.9998542045832	GGA1
cg24375287	-0.00564445845240809	0.00054305252587049	0.9998542045832	KPNA3
cg21024264	-0.0129366586657374	0.000549383795926898	0.9998542045832	CYP2E1
cg09058542	0.00648416780671053	0.00055100121604173	0.9998542045832	TSHB
cg19057309	0.00796074707716952	0.000551517602841177	0.9998542045832	HCRT
cg19164131	-0.00893738595526682	0.000555632695500277	0.9998542045832	CAMTA1
cg18121862	0.0100301671599253	0.000557149862075673	0.9998542045832	DLK1
cg19513247	-0.00783308456600153	0.000558829577157048	0.9998542045832	UBTF
cg10290200	-0.00432480501563291	0.000559841954953105	0.9998542045832	FLNC
cg16876461	0.0034450523594835	0.000561022308755082	0.9998542045832	CLEC10A
cg11279404	0.00476922680758332	0.000566049055303815	0.9998542045832	TRIM13;DLEU2
cg23963397	-0.00726345640458529	0.00056811648396701	0.9998542045832	ZAP70
cg11089029	0.0114805477753785	0.000572745018099942	0.9998542045832	RCOR3
cg19473392	0.00523735934421745	0.000577804147503098	0.9998542045832
cg27214960	-0.0253764270554988	0.000584219661378117	0.9998542045832	CYP2E1
cg23908385	0.00856859845868167	0.000585118185338999	0.9998542045832
cg10994870	0.00600036368966497	0.000587243282342517	0.9998542045832	PDCD1
cg16954577	-0.00966617989522465	0.000587969386021276	0.9998542045832	TNFRSF11A
cg04245634	-0.00866099938596315	0.0005895005020663	0.9998542045832	ZSCAN10
cg09411168	0.00761131759666903	0.000591211942272366	0.9998542045832	TNPO2
cg00398617	-0.00821892768979579	0.000595112412246934	0.9998542045832	MROH1
cg20272028	-0.0104867847752399	0.000602817917388886	0.9998542045832
cg01182171	0.00466376104013408	0.000603035312344427	0.9998542045832
cg25196611	-0.00676208924183447	0.000603100067346719	0.9998542045832	ROR1
cg08492202	-0.0232059377371988	0.000603799590016843	0.9998542045832	FNTA
cg16173322	0.00916479468301317	0.000606171569433082	0.9998542045832	TXNL1
cg18804206	0.00445391727051282	0.000618295476773297	0.9998542045832	FLII
cg17969662	0.0075874794311316	0.000618317114184142	0.9998542045832
cg20811514	-0.012916654065799	0.000631333623822439	0.9998542045832	TBCC
cg12882476	0.00749048518540939	0.000631729181256861	0.9998542045832	CCDC112
cg05337441	-0.0161449968999173	0.000635578319338264	0.9998542045832	APOB
cg19497325	0.00480705907264003	0.000636510860345366	0.9998542045832	POMGNT2
cg20150887	-0.00817126489496371	0.000638814638901513	0.9998542045832	PLCD3;ACBD4
cg19101547	0.00556247873626892	0.000639367916597784	0.9998542045832	RIMS2
cg17253517	-0.0108854391561983	0.00064065845187403	0.9998542045832	FAM172A
cg22128488	0.0172285675291725	0.000648019027204485	0.9998542045832	DNALI1
cg05653329	0.00531414852371508	0.00065162355693622	0.9998542045832	KIF17
cg03431111	0.00918269206555239	0.000657236514098045	0.9998542045832	SNORD30;SNORD22;SNORD29;SNORD31;SNHG1
cg13371870	-0.00773397629402566	0.000658203410245558	0.9998542045832	EFCAB2
cg23100863	0.0106288690972957	0.000660668885288402	0.9998542045832
cg26824615	-0.00435763215573609	0.00067098804464382	0.9998542045832	CRABP1
cg27192902	0.00856286646283972	0.000672299707269872	0.9998542045832	ZPR1
cg17128799	0.00445979419047326	0.000673553210871706	0.9998542045832	PANK4
cg04643858	0.00514091008718711	0.000678392438712271	0.9998542045832	DNAI2
cg06497795	0.00688327943105694	0.000683245858108928	0.9998542045832	ZC3H10
cg01235083	-0.00847497855467295	0.000688652077522228	0.9998542045832
cg02552079	-0.00594725135289099	0.000696900470998964	0.9998542045832	CTBP1
cg10800865	0.0100828742222523	0.000697738070427691	0.9998542045832	SLC6A19
cg13285189	-0.00588401673312314	0.000699151977094248	0.9998542045832	NAPB
cg13928102	0.00618070552586609	0.000703821749189903	0.9998542045832	AGGF1
cg01316152	-0.00361839621739008	0.000706026906644757	0.9998542045832
cg23970740	0.00545348858019994	0.000706474955045395	0.9998542045832	TNIK
cg27349460	0.00992694692105949	0.000709618533121287	0.9998542045832
cg03401464	-0.00843815671515467	0.000712674909145131	0.9998542045832	SNORD114-12
cg09622982	-0.00760121788693963	0.000719015906397309	0.9998542045832	LYPD1
cg08500084	0.0079993524843376	0.000725095391536286	0.9998542045832	IQCD;TPCN1
cg02096887	-0.00520223293792294	0.000729497836345382	0.9998542045832	CASZ1
cg01361068	-0.0136723550587269	0.000729744304092751	0.9998542045832	SPATA41
cg04473621	-0.00926547689122706	0.000730319784880153	0.9998542045832	HSD17B4
cg08878450	0.0145166927403261	0.000730363983769761	0.9998542045832	OSCP1
cg14086681	0.0100065122849503	0.000730578845834264	0.9998542045832	PTPRN2
cg11779053	-0.00836496333169476	0.000732813047354692	0.9998542045832
cg25091367	-0.00742763790891137	0.000737260679906537	0.9998542045832	SORCS2
cg00354549	-0.0112887049529563	0.000739437197971681	0.9998542045832	C16orf87
cg08844913	0.0117719086261602	0.000742767240165597	0.9998542045832
cg05747390	-0.00689192581080476	0.000751891125893203	0.9998542045832
cg04250847	0.00895402843424689	0.000752049581449844	0.9998542045832	PPFIA2
cg19992242	0.00841852359524765	0.000753875703533979	0.9998542045832	TBCD
cg01878788	-0.0143364331595651	0.000759348879016467	0.9998542045832	RING1
cg08015801	-0.00728424367559468	0.000767175119332499	0.9998542045832	HFE
cg25254949	-0.00416806697044213	0.000771033153652429	0.9998542045832
cg07223253	0.0116957463213519	0.000771583687093397	0.9998542045832	GIMAP8
cg20941554	-0.00635858682330106	0.000781373886324723	0.9998542045832	ZNF436-AS1;ZNF436
cg09251995	-0.00506589768927276	0.000781775441451424	0.9998542045832	JUND
cg11877270	0.00973300380435989	0.000789684289634655	0.9998542045832	SPRED2
cg05481041	0.00576586256207035	0.000790438683274265	0.9998542045832	ZADH2;TSHZ1
cg26442740	0.00713472996848995	0.000797112831916728	0.9998542045832	OR10A7
cg21316236	0.00592855131438352	0.000803670952980891	0.9998542045832	CNP
cg14060906	-0.00674469157883829	0.00080797696727761	0.9998542045832	ZNF629
cg08902243	0.00850437688811486	0.000808806120539055	0.9998542045832	RPS15
cg22065733	0.00698773289216879	0.000809524626224377	0.9998542045832
cg23604151	0.0103549197966754	0.000809644719450907	0.9998542045832	ZFP64
cg08479752	-0.034428899797065	0.000811110878650268	0.9998542045832	VSTM1
cg12660813	0.00486177591572332	0.000815954199823144	0.9998542045832	PRDM16
cg26228266	0.00527382181171786	0.00082590727120371	0.9998542045832	DLGAP3
cg08083251	0.0204197648550067	0.000826923495740597	0.9998542045832
cg13789548	0.00593390023025283	0.000829103155269192	0.9998542045832	TRPC3
cg27369934	0.01188443283421	0.000830095167990196	0.9998542045832	MDC1
cg19786648	-0.00767424509654288	0.000831443506716721	0.9998542045832	LINC00469
cg09282338	0.00631285766160774	0.000832028032887771	0.9998542045832	NXT1
cg18310110	0.00511658828687091	0.000832907984686326	0.9998542045832
cg23469878	-0.00794098334647451	0.000835178675314601	0.9998542045832	LCN6
cg14952449	0.00627839425958954	0.000836933866320188	0.9998542045832
cg26841309	-0.00723740108504504	0.000840228113489589	0.9998542045832	IL37
cg15203150	-0.00934117937436726	0.000840380206604734	0.9998542045832	HCG9
cg19729930	-0.0253537696903831	0.000842821919428914	0.9998542045832
cg10068300	-0.00767927200328437	0.00084338867981584	0.9998542045832	GNAL
cg22535442	-0.00444531539255184	0.000844808165644257	0.9998542045832	ZNF282
cg11442050	0.00741919309800182	0.00084557298607047	0.9998542045832	EIF4ENIF1
cg03745372	-0.0112471056777321	0.000845652257027699	0.9998542045832	IL17RD
cg09734033	0.00490036827837991	0.000845694416346096	0.9998542045832
cg17721173	-0.00540001122877633	0.000847281664754044	0.9998542045832	DNMT3B
cg06545359	0.00567765372325724	0.000847679104928718	0.9998542045832	BANP
cg26420391	-0.0080491279590159	0.000849372364687479	0.9998542045832	C1orf68
cg10378521	-0.00417364224464717	0.000852227425303989	0.9998542045832	FBRSL1
cg27049070	-0.00779378126576562	0.000853070043722841	0.9998542045832	SORBS3
cg18007959	0.00911369074359881	0.000855246684468598	0.9998542045832
cg11237792	-0.0124895391598942	0.000856018033270559	0.9998542045832	TTC30A
cg00193859	0.00706635114259637	0.000856231382389488	0.9998542045832	PARP12
cg12177702	-0.00599990724165051	0.000862329964431191	0.9998542045832	C4orf19
cg23589617	-0.00687051373025988	0.000863176316813855	0.9998542045832
cg24026619	-0.00683254454162901	0.000863673220636112	0.9998542045832
cg13650104	0.00619452209446854	0.00086931459449899	0.9998542045832	SUGT1P1;AQP3
cg26337592	0.00771074615724514	0.000870270491754372	0.9998542045832	ILF2
cg06650246	0.00475852839420945	0.000870362005993717	0.9998542045832	MAPKAPK2
cg18483704	-0.00922346468585635	0.00087489683973525	0.9998542045832	C4orf3
cg00192636	-0.00685086208797242	0.000882290061704019	0.9998542045832
cg06157285	0.0071572237759974	0.000889570474032122	0.9998542045832	ST7L;CAPZA1
cg22127027	-0.00598813960691812	0.000894121950474086	0.9998542045832	LDHA
cg22765025	-0.00594591179503151	0.000895433741144372	0.9998542045832
cg15309004	0.00755427405821784	0.000899007026574874	0.9998542045832	GLP1R
cg19480750	0.00648309011347712	0.000900671093168997	0.9998542045832
cg11445191	-0.014791922145295	0.000901786900688899	0.9998542045832	PCDHA6;PCDHA2;PCDHA1;PCDHA7;PCDHA5;PCDHA9;PCDHA3;PCDHA4;PCDHA8
cg15518923	-0.00680279319844001	0.000905791067310612	0.9998542045832	PHTF2;TMEM60
cg10370591	0.00722694603503181	0.000910695286321075	0.9998542045832	TPO
cg19579782	0.00524662831449768	0.000912054362596781	0.9998542045832	TRDMT1
cg19297232	-0.0174119727735442	0.000912865807947114	0.9998542045832	SMPD3
cg08494738	0.00493461375570169	0.000923995159957468	0.9998542045832
cg17683908	-0.0117806417797112	0.000925927085306475	0.9998542045832	SH3PXD2A
cg16317901	0.00602475909247993	0.000934114649870341	0.9998542045832	SEPTIN9
cg04096735	0.00411331203120846	0.00093513283806887	0.9998542045832	NUDT1;MRM2
cg18540455	0.0132941713787156	0.000940931106620267	0.9998542045832	CLASP2
cg24488311	0.00788538669805237	0.000949368991159864	0.9998542045832
cg19435409	0.0087570951332634	0.000952989424864926	0.9998542045832	H2AC16
cg06171076	-0.0042313815285957	0.000959822729458635	0.9998542045832	H1-4
cg21048501	0.00736845004097315	0.000960636595196959	0.9998542045832	MRPS24
cg26164269	-0.00845002883915904	0.000961474851372827	0.9998542045832
cg20974482	0.00354763703374296	0.000963194081827311	0.9998542045832	RNF8
cg18681014	-0.00744025292808476	0.000965925285411432	0.9998542045832
cg11558328	0.00905109556434636	0.000966464041861894	0.9998542045832	ARHGAP1;ZNF408
cg18640514	0.0126866388654726	0.000974865422403628	0.9998542045832
cg07515865	-0.00531388670202123	0.000976786019787752	0.9998542045832	NIN
cg06816875	-0.00567443241974709	0.00097987686085956	0.9998542045832	CAMTA1
cg16431433	-0.00810243413923612	0.000985708164048576	0.9998542045832	GLIS2
cg01405684	0.00795604767961193	0.000986781977359956	0.9998542045832	TBC1D10B
cg20375415	0.00908855245547659	0.000988731363974464	0.9998542045832	CPN2
cg16762030	0.00610006656118858	0.000988888662538206	0.9998542045832
cg22700148	-0.005367632306118	0.000989449068275656	0.9998542045832	CACNG1
